# Supplementary material for: Carpinus gigabracteatus, a new species from southeast Yunnan, China
Source: PhytoKeys. 2020 Apr 10;145:47–56. doi: 10.3897/phytokeys.145.49488 (PMC7165198; doi:10.3897/phytokeys.145.49488)
Supplement: XML Treatment for Carpinus gigabracteatus [file phytokeys.145.49488-treatment1.xml]

<!DOCTYPE tp:taxon-treatment
  PUBLIC "-//TaxonX//DTD Taxonomic Treatment Publishing DTD v0 20100105//EN" "tax-treatment-NSO.dtd">
<tp:taxon-treatment xmlns:tp="http://www.plazi.org/taxpub"><tp:treatment-meta><kwd-group><label>Taxon classification</label><kwd><named-content xmlns:xlink="http://www.w3.org/1999/xlink" content-type="kingdom">Plantae</named-content></kwd></kwd-group><mixed-citation publication-type="journal"><person-group><name><surname>Lu</surname><given-names>Zhiqiang</given-names></name></person-group><article-title><italic><tp:taxon-name><tp:taxon-name-part taxon-name-part-type="genus" reg="Carpinus">Carpinus</tp:taxon-name-part> <tp:taxon-name-part taxon-name-part-type="species" reg="gigabracteatus">gigabracteatus</tp:taxon-name-part></tp:taxon-name></italic>, a new species from southeast Yunnan, China</article-title><source>PhytoKeys</source><day>10</day><month>4</month><year>2020</year><volume>145</volume><fpage>47</fpage><lpage>56</lpage><pub-id pub-id-type="doi">10.3897/phytokeys.145.49488</pub-id></mixed-citation></tp:treatment-meta><tp:nomenclature><tp:taxon-name><object-id xmlns:xlink="http://www.w3.org/1999/xlink" content-type="arpha" xlink:type="simple">1A9331E7-C13E-57E8-9DFA-4FD63DBF3C91</object-id>
              <tp:taxon-name-part taxon-name-part-type="genus" reg="Carpinus">Carpinus</tp:taxon-name-part>
              <tp:taxon-name-part taxon-name-part-type="species" reg="gigabracteatus">gigabracteatus</tp:taxon-name-part>
              <object-id xmlns:xlink="http://www.w3.org/1999/xlink" content-type="ipni" xlink:type="simple">urn:lsid:ipni.org:names:77209333-1</object-id>
            </tp:taxon-name><tp:taxon-authority>Z. Qiang Lu</tp:taxon-authority><tp:taxon-status xmlns:xlink="http://www.w3.org/1999/xlink" xlink:type="simple">sp. nov.</tp:taxon-status><xref ref-type="fig" rid="F1">Figures 1</xref><xref ref-type="fig" rid="F2">, 2 大苞鹅耳枥</xref></tp:nomenclature><tp:treatment-sec sec-type="diagnosis" id="SECID0ECYAG"><title>Diagnosis.</title><p><italic><tp:taxon-name><tp:taxon-name-part taxon-name-part-type="genus" reg="Carpinus">Carpinus</tp:taxon-name-part> <tp:taxon-name-part taxon-name-part-type="species" reg="gigabracteatus">gigabracteatus</tp:taxon-name-part></tp:taxon-name></italic> differs from <italic><tp:taxon-name><tp:taxon-name-part taxon-name-part-type="genus" reg="Carpinus">C.</tp:taxon-name-part> <tp:taxon-name-part taxon-name-part-type="species" reg="tsaiana">tsaiana</tp:taxon-name-part></tp:taxon-name></italic> by leaf length to width ratio 1.4–2.0 (compared to 2.0–2.4), lateral veins impressed adaxially, 9–14 lateral veins on each side of the midvein (compared to 14–18), bract length 3.9–4.8 cm (compared to 2.5–3.0 cm) and bract length to width ratio 2.3–3.1 (compared to 1.5–2.1).</p></tp:treatment-sec><tp:treatment-sec sec-type="material" id="SECID0E5YAG"><title>Type.</title><p>China. Yunnan: Wenshan Prefecture, <named-content xmlns:xlink="http://www.w3.org/1999/xlink" content-type="dwc:verbatimCoordinates" xlink:type="simple"><named-content content-type="geo-json" specific-use="{&#34;type&#34;:&#34;Point&#34;,&#34;coordinates&#34;:[104.098056,23.159722]}" id="NCID0EHZAG" xlink:type="simple">23°09'35"N, 104°05'53"E</named-content></named-content>, 1591 m alt., karst limestone hill, 23 Sep 2019, <italic>Z.Q. Lu 2019GY0801</italic> (holotype, HITBC; isotypes, HITBC and LZU).</p></tp:treatment-sec><tp:treatment-sec sec-type="description" id="SECID0EOZAG"><title>Description.</title><p>Tree to 8 m tall, deciduous; bark grey, smooth. Branchlets black-brown, glabrescent. Petiole 7–14 mm, densely yellow pubescent when young, glabrescent in the following few months; leaves alternate, leaf blade elliptic, ovate-elliptic or ovate, usually 7–12 × 4–7 cm, length to width ratio 1.4–2.0, leathery, abaxially sericeous-villous or sparsely villous along veins, bearded in axils of lateral veins, adaxially densely villous when young, base rounded, rounded-cuneate or cordate, margin regularly or irregularly and doubly minutely serrate, apex acuminate; lateral veins 9–14 on each side of midvein, raised abaxially, significantly impressed adaxially. Male inflorescence pendulous, spicate-cymose, cylindrical, enclosed by buds during winter, with many overlapping bracts, 1.0–3.0 × 0.4–0.6 cm when mature; flowers without bracteoles, inserted at base of bracts. Female inflorescence terminal or axillary on dwarf shoots, racemose; flowers paired; bracts leaf-like, complanate, overlapping. Mature infructescence 8.0–12.0 × 5.0–5.5 cm; peduncle 1.5–2.5 cm, densely yellow hirsute; giant bracts loosely overlapping, 3.9–4.8 × 1.4–1.8 cm, abaxially densely yellow hirsute along reticulate veins, outer margin coarsely dentate and rarely entire, commonly without but sometimes with basal lobe, inner margin entire, with inflexed basal auricle, apex acuminate; veins 5–6. Nutlet ovoid-ellipsoid, 5.3–7.0 × 4.0–5.5 mm, densely pubescent, densely villous at apex, densely brown resinous glandular, prominently 9 or 11-ribbed.</p></tp:treatment-sec><tp:treatment-sec sec-type="etymology" id="SECID0ETZAG"><title>Etymology.</title><p>This hornbeam from southeast Yunnan has extremely large bracts, which are distinctly different from other closely related hornbeams, and therefore is given the epithet <italic><tp:taxon-name><tp:taxon-name-part taxon-name-part-type="genus" reg="Carpinus"/><tp:taxon-name-part taxon-name-part-type="species" reg="gigabracteatus">gigabracteatus</tp:taxon-name-part></tp:taxon-name></italic>.</p></tp:treatment-sec><tp:treatment-sec sec-type="phenology" id="SECID0ED1AG"><title>Phenology.</title><p>Flowering from April to May and fruiting from July to September.</p></tp:treatment-sec><tp:treatment-sec sec-type="habitat" id="SECID0EI1AG"><title>Habitat, distribution and conservation.</title><p>Up to now, only one <italic><tp:taxon-name><tp:taxon-name-part taxon-name-part-type="genus" reg="Carpinus">C.</tp:taxon-name-part> <tp:taxon-name-part taxon-name-part-type="species" reg="gigabracteatus">gigabracteatus</tp:taxon-name-part></tp:taxon-name></italic> population has been collected from southeast Yunnan. For its population census, only six mature trees (6–8 m in height) and 13 seedlings grow on a steep karst limestone hill. To the present author’s knowledge, the bract size of this species is now the largest across the whole hornbeam genus in China. Hence, it has great horticultural and ornamental value and some people like to dig them up to grow them as ornamental trees. Manual digging involves removing lots of large rocks on the limestone hill where this new species grows, resulting in significant damage to the habitat. So far, no other population has been found, even though multiple rounds of field surveys in Wenshan Prefecture and adjacent regions have been carried out in the years from 2013 to 2019. Therefore, this hornbeam is exposed to significant threats from human activity due to its rarity and horticultural and ornamental value. According to the IUCN Categories and Criteria (<xref ref-type="bibr" rid="B5">IUCN 2016</xref>), the present author here classifies this species as “Critically Endangered” (CR). Fortunately, these mature trees can provide the possibility to expand population based on seeds.</p></tp:treatment-sec><tp:treatment-sec sec-type="material" id="SECID0E41AG"><title>Additional specimens examined.</title><p>China. Yunnan: Wenshan Prefecture, <named-content xmlns:xlink="http://www.w3.org/1999/xlink" content-type="dwc:verbatimCoordinates" xlink:type="simple"><named-content content-type="geo-json" specific-use="{&#34;type&#34;:&#34;Point&#34;,&#34;coordinates&#34;:[104.098056,23.159722]}" id="NCID0EG2AG" xlink:type="simple">23°09'35"N, 104°05'53"E</named-content></named-content>, 1591 m alt., karst limestone hill, 23 Sep 2019, <italic>Z.Q. Lu 2019GY0802</italic>; the same locality, 10 July 2019, <italic>Z.Q. Lu 20189801–Z.Q. Lu 20189804.</italic></p><fig id="F3" position="float" orientation="portrait"><object-id xmlns:xlink="http://www.w3.org/1999/xlink" content-type="doi" xlink:type="simple">10.3897/phytokeys.145.49488.figure3</object-id><object-id xmlns:xlink="http://www.w3.org/1999/xlink" content-type="arpha" xlink:type="simple">6A1A43E6-DB12-5987-BDB6-0EE347652ED7</object-id><label>Figure 3.</label><caption><p>Phenotypic differentiation of bract length and width, across all Chinese hornbeam species according to <xref ref-type="bibr" rid="B3">Holstein and Weigend (2017)</xref>. Data from all examined specimens in Table <xref ref-type="table" rid="T1">1</xref> and descriptions by <xref ref-type="bibr" rid="B4">Hu (1964)</xref>, <xref ref-type="bibr" rid="B11">Qi (1981)</xref>, <xref ref-type="bibr" rid="B8">Liang and Zhao (1991)</xref>, <xref ref-type="bibr" rid="B6">Li and Skvortsov (1999)</xref>, <xref ref-type="bibr" rid="B12">Tong et al. (2014)</xref> and <xref ref-type="bibr" rid="B9">Lu et al. (2017</xref>, <xref ref-type="bibr" rid="B10">2018</xref>). Those hornbeams, whose bracts are without lobes or rarely with inconspicuous lobes at the base of inner margins, are in bold.</p></caption><graphic xmlns:xlink="http://www.w3.org/1999/xlink" xlink:href="phytokeys-145-047-g003.jpg" position="float" orientation="portrait" xlink:type="simple" id="oo_398971.jpg"><uri content-type="original_file" xlink:type="simple">https://binary.pensoft.net/fig/398971</uri></graphic></fig></tp:treatment-sec><tp:treatment-sec><!--Section generated to contain objects referenced in tp:taxon-treatment.--><fig id="F1" position="float" orientation="portrait"><object-id xmlns:xlink="http://www.w3.org/1999/xlink" content-type="doi" xlink:type="simple">10.3897/phytokeys.145.49488.figure1</object-id><object-id xmlns:xlink="http://www.w3.org/1999/xlink" content-type="arpha" xlink:type="simple">93A2E32E-069A-518A-A71F-542EFDD0B1FF</object-id><label>Figure 1.</label><caption><p><italic><tp:taxon-name><tp:taxon-name-part taxon-name-part-type="genus" reg="Carpinus">Carpinus</tp:taxon-name-part> <tp:taxon-name-part taxon-name-part-type="species" reg="gigabracteatus">gigabracteatus</tp:taxon-name-part></tp:taxon-name></italic> Z. Qiang Lu <bold>A</bold> the whole plant, habitat and location <bold>B</bold> branches with infructescences and leaves <bold>C</bold> infructescences <bold>D</bold> leaf <bold>E</bold> bracts <bold>F</bold> nutlet.</p></caption><graphic xmlns:xlink="http://www.w3.org/1999/xlink" xlink:href="phytokeys-145-047-g001.jpg" position="float" orientation="portrait" xlink:type="simple" id="oo_398969.jpg"><uri content-type="original_file" xlink:type="simple">https://binary.pensoft.net/fig/398969</uri></graphic></fig><fig id="F2" position="float" orientation="portrait"><object-id xmlns:xlink="http://www.w3.org/1999/xlink" content-type="doi" xlink:type="simple">10.3897/phytokeys.145.49488.figure2</object-id><object-id xmlns:xlink="http://www.w3.org/1999/xlink" content-type="arpha" xlink:type="simple">737F6AD2-A684-58FC-957B-A9D5B54BA1C1</object-id><label>Figure 2.</label><caption><p><italic><tp:taxon-name><tp:taxon-name-part taxon-name-part-type="genus" reg="Carpinus">Carpinus</tp:taxon-name-part> <tp:taxon-name-part taxon-name-part-type="species" reg="gigabracteatus">gigabracteatus</tp:taxon-name-part></tp:taxon-name></italic> Z. Qiang Lu was drawn from <italic>Z.Q. Lu 2019GY0801</italic> (HITBC).</p></caption><graphic xmlns:xlink="http://www.w3.org/1999/xlink" xlink:href="phytokeys-145-047-g002.jpg" position="float" orientation="portrait" xlink:type="simple" id="oo_398970.jpg"><uri content-type="original_file" xlink:type="simple">https://binary.pensoft.net/fig/398970</uri></graphic></fig><table-wrap id="T1" position="float" orientation="portrait"><label>Table 1.</label><caption><p>Specimens preserved in herbarium used for morphological comparison.</p></caption><table id="TID0ERFAE" rules="all"><tbody><tr><th rowspan="1" colspan="1">Species name</th><th rowspan="1" colspan="1">Collector</th><th rowspan="1" colspan="1">Collection number</th><th rowspan="1" colspan="1">Collection site</th><th rowspan="1" colspan="1">Herbarium</th><th rowspan="1" colspan="1">No. of specimens</th></tr><tr><td rowspan="2" colspan="1">
                  <italic><tp:taxon-name><tp:taxon-name-part taxon-name-part-type="genus" reg="Carpinus">C.</tp:taxon-name-part> <tp:taxon-name-part taxon-name-part-type="species" reg="gigabracteatus">gigabracteatus</tp:taxon-name-part></tp:taxon-name></italic>
                </td><td rowspan="1" colspan="1">
                  <italic>Z.Q. Lu</italic>
                </td><td rowspan="1" colspan="1">
                  <italic>2019GY0801–2019GY0802</italic>
                </td><td rowspan="1" colspan="1">Wenshan, Yunnan</td><td rowspan="1" colspan="1">HITBC</td><td rowspan="1" colspan="1">4</td></tr><tr><td rowspan="1" colspan="1">
                  <italic>Z.Q. Lu</italic>
                </td><td rowspan="1" colspan="1">
                  <italic>20189801–20189804</italic>
                </td><td rowspan="1" colspan="1">Wenshan, Yunnan</td><td rowspan="1" colspan="1">LZU</td><td rowspan="1" colspan="1">2</td></tr><tr><td rowspan="1" colspan="1">
                  <italic><tp:taxon-name><tp:taxon-name-part taxon-name-part-type="genus" reg="Carpinus">C.</tp:taxon-name-part> <tp:taxon-name-part taxon-name-part-type="species" reg="chuniana">chuniana</tp:taxon-name-part></tp:taxon-name></italic>
                </td><td rowspan="1" colspan="1">
                  <italic>C.L. Tso</italic>
                </td><td rowspan="1" colspan="1">
                  <italic>20872</italic>
                </td><td rowspan="1" colspan="1">Ruyuan, Guangdong</td><td rowspan="1" colspan="1">HUH</td><td rowspan="1" colspan="1">1</td></tr><tr><td rowspan="1" colspan="1">
                  <italic><tp:taxon-name><tp:taxon-name-part taxon-name-part-type="genus" reg="Carpinus">C.</tp:taxon-name-part> <tp:taxon-name-part taxon-name-part-type="species" reg="chingiana">chingiana</tp:taxon-name-part></tp:taxon-name></italic>
                </td><td rowspan="1" colspan="1">
                  <italic>Q.S. Zhao et al.</italic>
                </td><td rowspan="1" colspan="1">
                  <italic>6980 (three duplicates)</italic>
                </td><td rowspan="1" colspan="1">Muli, Sichuan</td><td rowspan="1" colspan="1">CDBI</td><td rowspan="1" colspan="1">3</td></tr><tr><td rowspan="1" colspan="1">
                  <italic><tp:taxon-name><tp:taxon-name-part taxon-name-part-type="genus" reg="Carpinus">C.</tp:taxon-name-part> <tp:taxon-name-part taxon-name-part-type="species" reg="dayongina">dayongina</tp:taxon-name-part></tp:taxon-name></italic>
                </td><td rowspan="1" colspan="1">
                  <italic>K.W. Liu</italic>
                </td><td rowspan="1" colspan="1">
                  <italic>33359</italic>
                </td><td rowspan="1" colspan="1">Zhangjiajie, Hunan</td><td rowspan="1" colspan="1">CSFI</td><td rowspan="1" colspan="1">1</td></tr><tr><td rowspan="1" colspan="1">
                  <italic><tp:taxon-name><tp:taxon-name-part taxon-name-part-type="genus" reg="Carpinus">C.</tp:taxon-name-part> <tp:taxon-name-part taxon-name-part-type="species" reg="fargesiana">fargesiana</tp:taxon-name-part></tp:taxon-name></italic>
                </td><td rowspan="1" colspan="1">
                  <italic>Q. Li</italic>
                </td><td rowspan="1" colspan="1">
                  <italic>77351</italic>
                </td><td rowspan="1" colspan="1">Jinchuan, Sichuan</td><td rowspan="1" colspan="1">PE</td><td rowspan="1" colspan="1">1</td></tr><tr><td rowspan="1" colspan="1">
                  <italic><tp:taxon-name><tp:taxon-name-part taxon-name-part-type="genus" reg="Carpinus">C.</tp:taxon-name-part> <tp:taxon-name-part taxon-name-part-type="species" reg="firmifolia">firmifolia</tp:taxon-name-part></tp:taxon-name></italic>
                </td><td rowspan="1" colspan="1">
                  <italic>P.H. Yu</italic>
                </td><td rowspan="1" colspan="1">
                  <italic>810</italic>
                </td><td rowspan="1" colspan="1">Bijie, Guizhou</td><td rowspan="1" colspan="1">KUN</td><td rowspan="1" colspan="1">1</td></tr><tr><td rowspan="1" colspan="1">
                  <italic><tp:taxon-name><tp:taxon-name-part taxon-name-part-type="genus" reg="Carpinus">C.</tp:taxon-name-part> <tp:taxon-name-part taxon-name-part-type="species" reg="hebestroma">hebestroma</tp:taxon-name-part></tp:taxon-name></italic>
                </td><td rowspan="1" colspan="1">
                  <italic>Anonymous</italic>
                </td><td rowspan="1" colspan="1">
                  <italic>118773</italic>
                </td><td rowspan="1" colspan="1">Hualian, Taiwan</td><td rowspan="1" colspan="1">Tai</td><td rowspan="1" colspan="1">1</td></tr><tr><td rowspan="1" colspan="1">
                  <italic><tp:taxon-name><tp:taxon-name-part taxon-name-part-type="genus" reg="Carpinus">C.</tp:taxon-name-part> <tp:taxon-name-part taxon-name-part-type="species" reg="henryana">henryana</tp:taxon-name-part></tp:taxon-name></italic>
                </td><td rowspan="1" colspan="1">
                  <italic>W.Y. Chun</italic>
                </td><td rowspan="1" colspan="1">
                  <italic>4173</italic>
                </td><td rowspan="1" colspan="1">Liangsungkou, Hubei</td><td rowspan="1" colspan="1">PE</td><td rowspan="1" colspan="1">1</td></tr><tr><td rowspan="1" colspan="1">
                  <italic><tp:taxon-name><tp:taxon-name-part taxon-name-part-type="genus" reg="Carpinus">C.</tp:taxon-name-part> <tp:taxon-name-part taxon-name-part-type="species" reg="insularis">insularis</tp:taxon-name-part></tp:taxon-name></italic>
                </td><td rowspan="1" colspan="1">
                  <italic>K.M. Tam</italic>
                </td><td rowspan="1" colspan="1">
                  <italic>0770924</italic>
                </td><td rowspan="1" colspan="1">Hongkong</td><td rowspan="1" colspan="1">IBSC</td><td rowspan="1" colspan="1">1</td></tr><tr><td rowspan="1" colspan="1">
                  <italic><tp:taxon-name><tp:taxon-name-part taxon-name-part-type="genus" reg="Carpinus">C.</tp:taxon-name-part> <tp:taxon-name-part taxon-name-part-type="species" reg="kawakamii">kawakamii</tp:taxon-name-part></tp:taxon-name></italic>
                </td><td rowspan="1" colspan="1">
                  <italic>K. Taiya</italic>
                </td><td rowspan="1" colspan="1">
                  <italic>1998</italic>
                </td><td rowspan="1" colspan="1">Taiwan</td><td rowspan="1" colspan="1">Tai</td><td rowspan="1" colspan="1">1</td></tr><tr><td rowspan="1" colspan="1">
                  <italic><tp:taxon-name><tp:taxon-name-part taxon-name-part-type="genus" reg="Carpinus">C.</tp:taxon-name-part> <tp:taxon-name-part taxon-name-part-type="species" reg="lipoensis">lipoensis</tp:taxon-name-part></tp:taxon-name></italic>
                </td><td rowspan="1" colspan="1">
                  <italic>Y.K. Li</italic>
                </td><td rowspan="1" colspan="1">
                  <italic>9940</italic>
                </td><td rowspan="1" colspan="1">Libo, Guizhou</td><td rowspan="1" colspan="1">HGAS?</td><td rowspan="1" colspan="1">1</td></tr><tr><td rowspan="1" colspan="1">
                  <italic><tp:taxon-name><tp:taxon-name-part taxon-name-part-type="genus" reg="Carpinus">C.</tp:taxon-name-part> <tp:taxon-name-part taxon-name-part-type="species" reg="luochengensis">luochengensis</tp:taxon-name-part></tp:taxon-name></italic>
                </td><td rowspan="1" colspan="1">
                  <italic>J.Y. Liang</italic>
                </td><td rowspan="1" colspan="1">
                  <italic>K1644 (two duplicates)</italic>
                </td><td rowspan="1" colspan="1">Luocheng, Guizhou</td><td rowspan="1" colspan="1">IBK</td><td rowspan="1" colspan="1">2</td></tr><tr><td rowspan="1" colspan="1">
                  <italic><tp:taxon-name><tp:taxon-name-part taxon-name-part-type="genus" reg="Carpinus">C.</tp:taxon-name-part> <tp:taxon-name-part taxon-name-part-type="species" reg="mengshanensis">mengshanensis</tp:taxon-name-part></tp:taxon-name></italic>
                </td><td rowspan="1" colspan="1">
                  <italic>F.Z. Zhao</italic>
                </td><td rowspan="1" colspan="1">
                  <italic>84001</italic>
                </td><td rowspan="1" colspan="1">Pingyi, Shandong</td><td rowspan="1" colspan="1">SDFS</td><td rowspan="1" colspan="1">1</td></tr><tr><td rowspan="1" colspan="1">
                  <italic><tp:taxon-name><tp:taxon-name-part taxon-name-part-type="genus" reg="Carpinus">C.</tp:taxon-name-part> <tp:taxon-name-part taxon-name-part-type="species" reg="microphylla">microphylla</tp:taxon-name-part></tp:taxon-name></italic>
                </td><td rowspan="1" colspan="1">
                  <italic>Z.C. Chen</italic>
                </td><td rowspan="1" colspan="1">
                  <italic>54089</italic>
                </td><td rowspan="1" colspan="1">Tianyang, Guangxi</td><td rowspan="1" colspan="1">IBK</td><td rowspan="1" colspan="1">1</td></tr><tr><td rowspan="2" colspan="1">
                  <italic><tp:taxon-name><tp:taxon-name-part taxon-name-part-type="genus" reg="Carpinus">C.</tp:taxon-name-part> <tp:taxon-name-part taxon-name-part-type="species" reg="mollicoma">mollicoma</tp:taxon-name-part></tp:taxon-name></italic>
                </td><td rowspan="1" colspan="1">
                  <italic>K.M. Feng</italic>
                </td><td rowspan="1" colspan="1">
                  <italic>1203</italic>
                </td><td rowspan="1" colspan="1">Xichou, Yunnan</td><td rowspan="1" colspan="1">PE</td><td rowspan="1" colspan="1">1</td></tr><tr><td rowspan="1" colspan="1">
                  <italic>Z.Q. Lu</italic>
                </td><td rowspan="1" colspan="1">
                  <italic>201511501-201511517</italic>
                </td><td rowspan="1" colspan="1">Xichou, Yunnan</td><td rowspan="1" colspan="1">LZU</td><td rowspan="1" colspan="1">17</td></tr><tr><td rowspan="2" colspan="1">
                  <italic><tp:taxon-name><tp:taxon-name-part taxon-name-part-type="genus" reg="Carpinus">C.</tp:taxon-name-part> <tp:taxon-name-part taxon-name-part-type="species" reg="monbeigiana">monbeigiana</tp:taxon-name-part></tp:taxon-name></italic>
                </td><td rowspan="1" colspan="1">
                  <italic>H.R.E. von Handel-Mazzetti</italic>
                </td><td rowspan="1" colspan="1">
                  <italic>3431</italic>
                </td><td rowspan="1" colspan="1">Yunnan</td><td rowspan="1" colspan="1">K</td><td rowspan="1" colspan="1">1</td></tr><tr><td rowspan="1" colspan="1">
                  <italic>Z.Q. Lu</italic>
                </td><td rowspan="1" colspan="1">
                  <italic>2016WXYZ001- 019</italic>
                </td><td rowspan="1" colspan="1">Weixi, Yunnan</td><td rowspan="1" colspan="1">LZU</td><td rowspan="1" colspan="1">19</td></tr><tr><td rowspan="1" colspan="1">
                  <italic><tp:taxon-name><tp:taxon-name-part taxon-name-part-type="genus" reg="Carpinus">C.</tp:taxon-name-part> <tp:taxon-name-part taxon-name-part-type="species" reg="omeiensis">omeiensis</tp:taxon-name-part></tp:taxon-name></italic>
                </td><td rowspan="1" colspan="1">
                  <italic>K.H. Yang</italic>
                </td><td rowspan="1" colspan="1">
                  <italic>57490 (three duplicates)</italic>
                </td><td rowspan="1" colspan="1">Emei, Sichuan</td><td rowspan="1" colspan="1">PE, NAS</td><td rowspan="1" colspan="1">3</td></tr><tr><td rowspan="1" colspan="1">
                  <italic><tp:taxon-name><tp:taxon-name-part taxon-name-part-type="genus" reg="Carpinus">C.</tp:taxon-name-part> <tp:taxon-name-part taxon-name-part-type="species" reg="paohsingensis">paohsingensis</tp:taxon-name-part></tp:taxon-name></italic>
                </td><td rowspan="1" colspan="1">
                  <italic>T.H. Tu</italic>
                </td><td rowspan="1" colspan="1">
                  <italic>4356 (two duplicates)</italic>
                </td><td rowspan="1" colspan="1">Baoxing, Sichuan</td><td rowspan="1" colspan="1">PE</td><td rowspan="1" colspan="1">2</td></tr><tr><td rowspan="1" colspan="1">
                  <italic><tp:taxon-name><tp:taxon-name-part taxon-name-part-type="genus" reg="Carpinus">C.</tp:taxon-name-part> <tp:taxon-name-part taxon-name-part-type="species" reg="polyneura">polyneura</tp:taxon-name-part></tp:taxon-name></italic>
                </td><td rowspan="1" colspan="1">
                  <italic>E.H. Wilson</italic>
                </td><td rowspan="1" colspan="1">
                  <italic>5791</italic>
                </td><td rowspan="1" colspan="1">Emei, Sichuan</td><td rowspan="1" colspan="1">HUH</td><td rowspan="1" colspan="1">1</td></tr><tr><td rowspan="1" colspan="1">
                  <italic><tp:taxon-name><tp:taxon-name-part taxon-name-part-type="genus" reg="Carpinus">C.</tp:taxon-name-part> <tp:taxon-name-part taxon-name-part-type="species" reg="pubescens">pubescens</tp:taxon-name-part></tp:taxon-name></italic>
                </td><td rowspan="1" colspan="1">
                  <italic>A. Henry</italic>
                </td><td rowspan="1" colspan="1">
                  <italic>9928 (two duplicates)</italic>
                </td><td rowspan="1" colspan="1">Mile, Yunnan</td><td rowspan="1" colspan="1">PE, K</td><td rowspan="1" colspan="1">2</td></tr><tr><td rowspan="1" colspan="1">
                  <italic><tp:taxon-name><tp:taxon-name-part taxon-name-part-type="genus" reg="Carpinus">C.</tp:taxon-name-part> <tp:taxon-name-part taxon-name-part-type="species" reg="purpurinervis">purpurinervis</tp:taxon-name-part></tp:taxon-name></italic>
                </td><td rowspan="1" colspan="1">
                  <italic>Y.K. Li</italic>
                </td><td rowspan="1" colspan="1">
                  <italic>P01567 (five duplicates)</italic>
                </td><td rowspan="1" colspan="1">Duan, Guangxi</td><td rowspan="1" colspan="1">IBK</td><td rowspan="1" colspan="1">5</td></tr><tr><td rowspan="1" colspan="1">
                  <italic><tp:taxon-name><tp:taxon-name-part taxon-name-part-type="genus" reg="Carpinus">C.</tp:taxon-name-part> <tp:taxon-name-part taxon-name-part-type="species" reg="rupestris">rupestris</tp:taxon-name-part></tp:taxon-name></italic>
                </td><td rowspan="1" colspan="1">
                  <italic>J. Cavalerie, Z.S. Zhang</italic>
                </td><td rowspan="1" colspan="1">
                  <italic>4560, 6624</italic>
                </td><td rowspan="1" colspan="1">Guizhou</td><td rowspan="1" colspan="1">PE</td><td rowspan="1" colspan="1">2</td></tr><tr><td rowspan="1" colspan="1">
                  <italic><tp:taxon-name><tp:taxon-name-part taxon-name-part-type="genus" reg="Carpinus">C.</tp:taxon-name-part> <tp:taxon-name-part taxon-name-part-type="species" reg="shensiensis">shensiensis</tp:taxon-name-part></tp:taxon-name></italic>
                </td><td rowspan="1" colspan="1">
                  <italic>Y.Y. Pai</italic>
                </td><td rowspan="1" colspan="1">
                  <italic>2860, 2891</italic>
                </td><td rowspan="1" colspan="1">Shaanxi</td><td rowspan="1" colspan="1">PE</td><td rowspan="1" colspan="1">2</td></tr><tr><td rowspan="1" colspan="1">
                  <italic><tp:taxon-name><tp:taxon-name-part taxon-name-part-type="genus" reg="Carpinus">C.</tp:taxon-name-part> <tp:taxon-name-part taxon-name-part-type="species" reg="shimenensis">shimenensis</tp:taxon-name-part></tp:taxon-name></italic>
                </td><td rowspan="1" colspan="1">
                  <italic>P.C. Cai</italic>
                </td><td rowspan="1" colspan="1">
                  <italic>20241</italic>
                </td><td rowspan="1" colspan="1">Shimen, Hunan</td><td rowspan="1" colspan="1">CSFI</td><td rowspan="1" colspan="1">1</td></tr><tr><td rowspan="1" colspan="1">
                  <italic><tp:taxon-name><tp:taxon-name-part taxon-name-part-type="genus" reg="Carpinus">C.</tp:taxon-name-part> <tp:taxon-name-part taxon-name-part-type="species" reg="turczaninovii">turczaninovii</tp:taxon-name-part></tp:taxon-name></italic>
                </td><td rowspan="1" colspan="1">
                  <italic>S.W. Williams</italic>
                </td><td rowspan="1" colspan="1">
                  <italic>12681</italic>
                </td><td rowspan="1" colspan="1">Beijing</td><td rowspan="1" colspan="1">GH</td><td rowspan="1" colspan="1">1</td></tr><tr><td rowspan="1" colspan="1">
                  <italic><tp:taxon-name><tp:taxon-name-part taxon-name-part-type="genus" reg="Carpinus">C.</tp:taxon-name-part> <tp:taxon-name-part taxon-name-part-type="species" reg="tibetana">tibetana</tp:taxon-name-part></tp:taxon-name></italic>
                </td><td rowspan="1" colspan="1">
                  <italic>Z.Q. Lu</italic>
                </td><td rowspan="1" colspan="1">
                  <italic>2016QTP001-011</italic>
                </td><td rowspan="1" colspan="1">Bomi, Xizang</td><td rowspan="1" colspan="1">LZU</td><td rowspan="1" colspan="1">11</td></tr><tr><td rowspan="1" colspan="1">
                  <italic><tp:taxon-name><tp:taxon-name-part taxon-name-part-type="genus" reg="Carpinus">C.</tp:taxon-name-part> <tp:taxon-name-part taxon-name-part-type="species" reg="kweichowensis">kweichowensis</tp:taxon-name-part></tp:taxon-name></italic>
                </td><td rowspan="1" colspan="1">
                  <italic>Y. Tsiang</italic>
                </td><td rowspan="1" colspan="1">
                  <italic>4406</italic>
                </td><td rowspan="1" colspan="1">Zhenfeng, Guizhou</td><td rowspan="1" colspan="1">PE</td><td rowspan="1" colspan="1">1</td></tr><tr><td rowspan="1" colspan="1">
                  <italic><tp:taxon-name><tp:taxon-name-part taxon-name-part-type="genus" reg="Carpinus">C.</tp:taxon-name-part> <tp:taxon-name-part taxon-name-part-type="species" reg="viminea">viminea</tp:taxon-name-part></tp:taxon-name></italic>
                </td><td rowspan="1" colspan="1">
                  <italic>N. Wallich</italic>
                </td><td rowspan="1" colspan="1">
                  <italic>2800a (two duplicates)</italic>
                </td><td rowspan="1" colspan="1">Nepal</td><td rowspan="1" colspan="1">K</td><td rowspan="1" colspan="1">2</td></tr><tr><td rowspan="1" colspan="1">
                  <italic><tp:taxon-name><tp:taxon-name-part taxon-name-part-type="genus" reg="Carpinus">C.</tp:taxon-name-part> <tp:taxon-name-part taxon-name-part-type="species" reg="londoniana">londoniana</tp:taxon-name-part></tp:taxon-name></italic>
                </td><td rowspan="1" colspan="1">
                  <italic>A. Henry</italic>
                </td><td rowspan="1" colspan="1">
                  <italic>11640</italic>
                </td><td rowspan="1" colspan="1">Puer, Yunnan</td><td rowspan="1" colspan="1">K</td><td rowspan="1" colspan="1">1</td></tr><tr><td rowspan="1" colspan="1">
                  <italic><tp:taxon-name><tp:taxon-name-part taxon-name-part-type="genus" reg="Carpinus">C.</tp:taxon-name-part> <tp:taxon-name-part taxon-name-part-type="species" reg="tientaiensis">tientaiensis</tp:taxon-name-part></tp:taxon-name></italic>
                </td><td rowspan="1" colspan="1">
                  <italic>Y.L. Keng</italic>
                </td><td rowspan="1" colspan="1">
                  <italic>1065</italic>
                </td><td rowspan="1" colspan="1">Tiantai, Zhejiang</td><td rowspan="1" colspan="1">PE</td><td rowspan="1" colspan="1">1</td></tr><tr><td rowspan="1" colspan="1">
                  <italic><tp:taxon-name><tp:taxon-name-part taxon-name-part-type="genus" reg="Carpinus">C.</tp:taxon-name-part> <tp:taxon-name-part taxon-name-part-type="species" reg="putoensis">putoensis</tp:taxon-name-part></tp:taxon-name></italic>
                </td><td rowspan="1" colspan="1">
                  <italic>K.K. Tsoong</italic>
                </td><td rowspan="1" colspan="1">
                  <italic>94 (two duplicates)</italic>
                </td><td rowspan="1" colspan="1">Putuo, Zhejiang</td><td rowspan="1" colspan="1">PE</td><td rowspan="1" colspan="1">2</td></tr><tr><td rowspan="1" colspan="1">
                  <italic><tp:taxon-name><tp:taxon-name-part taxon-name-part-type="genus" reg="Carpinus">C.</tp:taxon-name-part> <tp:taxon-name-part taxon-name-part-type="species" reg="langaoensis">langaoensis</tp:taxon-name-part></tp:taxon-name></italic>
                </td><td rowspan="1" colspan="1">
                  <italic>Z.Q. Lu</italic>
                </td><td rowspan="1" colspan="1">
                  <italic>2016LZQ029</italic>
                </td><td rowspan="1" colspan="1">Langao, Shaanxi</td><td rowspan="1" colspan="1">LZU</td><td rowspan="1" colspan="1">1</td></tr><tr><td rowspan="4" colspan="1">
                  <italic><tp:taxon-name><tp:taxon-name-part taxon-name-part-type="genus" reg="Carpinus">C.</tp:taxon-name-part> <tp:taxon-name-part taxon-name-part-type="species" reg="tschonoskii">tschonoskii</tp:taxon-name-part></tp:taxon-name></italic>
                </td><td rowspan="1" colspan="1">
                  <italic>M. Furuse</italic>
                </td><td rowspan="1" colspan="1">
                  <italic>52662-52665, 52569, 12997</italic>
                </td><td rowspan="1" colspan="1">Japan</td><td rowspan="1" colspan="1">PE</td><td rowspan="1" colspan="1">6</td></tr><tr><td rowspan="1" colspan="1">
                  <italic>S. Tschonoski</italic>
                </td><td rowspan="1" colspan="1">
                  <italic>s.n.</italic>
                </td><td rowspan="1" colspan="1">Japan</td><td rowspan="1" colspan="1">PE</td><td rowspan="1" colspan="1">1</td></tr><tr><td rowspan="1" colspan="1">
                  <italic>Sichuan team</italic>
                </td><td rowspan="1" colspan="1">3759</td><td rowspan="1" colspan="1">Yuexi, Sichuan</td><td rowspan="1" colspan="1">PE</td><td rowspan="1" colspan="1">1</td></tr><tr><td rowspan="1" colspan="1">
                  <italic>Y.X. He</italic>
                </td><td rowspan="1" colspan="1">
                  <italic>23333</italic>
                </td><td rowspan="1" colspan="1">Changhua, Zhejiang</td><td rowspan="1" colspan="1">HHBG</td><td rowspan="1" colspan="1">1</td></tr><tr><td rowspan="3" colspan="1">
                  <italic><tp:taxon-name><tp:taxon-name-part taxon-name-part-type="genus" reg="Carpinus">C.</tp:taxon-name-part> <tp:taxon-name-part taxon-name-part-type="species" reg="tsaiana">tsaiana</tp:taxon-name-part></tp:taxon-name></italic>
                </td><td rowspan="1" colspan="1">
                  <italic>H.T. Tsai</italic>
                </td><td rowspan="1" colspan="1">
                  <italic>62398 (three duplicates)</italic>
                </td><td rowspan="1" colspan="1">Pingbian, Yunnan</td><td rowspan="1" colspan="1">PE</td><td rowspan="1" colspan="1">3</td></tr><tr><td rowspan="1" colspan="1">
                  <italic>C.W. Wang</italic>
                </td><td rowspan="1" colspan="1">
                  <italic>85686 (four duplicates)</italic>
                </td><td rowspan="1" colspan="1">Xichou, Yunnan</td><td rowspan="1" colspan="1">PE</td><td rowspan="1" colspan="1">4</td></tr><tr><td rowspan="1" colspan="1">
                  <italic>Anonymous</italic>
                </td><td rowspan="1" colspan="1">
                  <italic>217</italic>
                </td><td rowspan="1" colspan="1">Huishui, Guizhou</td><td rowspan="1" colspan="1">GFS</td><td rowspan="1" colspan="1">1</td></tr></tbody></table></table-wrap></tp:treatment-sec><ref-list><ref id="B5"><mixed-citation xmlns:xlink="http://www.w3.org/1999/xlink" xlink:type="simple"><institution xlink:type="simple">IUCN</institution> (<year>2016</year>) Guidelines for Using the IUCN Red List Categories and Criteria. Version 12. Prepared by the Standards and Petitions Subcommittee. <ext-link xlink:type="simple" ext-link-type="uri" xlink:href="http://www.iucnredlist.org/documents/RedListGuidelines.pdf">http://www.iucnredlist.org/documents/RedListGuidelines.pdf</ext-link></mixed-citation></ref><ref id="B3"><mixed-citation xmlns:xlink="http://www.w3.org/1999/xlink" xlink:type="simple"><person-group><name name-style="western"><surname>Holstein</surname><given-names>N</given-names></name><name name-style="western"><surname>Weigend</surname><given-names>M</given-names></name></person-group> (<year>2017</year>) <article-title>No taxon left behind? – a critical taxonomic checklist of <italic><tp:taxon-name><tp:taxon-name-part taxon-name-part-type="genus">Carpinus</tp:taxon-name-part></tp:taxon-name></italic> and <italic><tp:taxon-name><tp:taxon-name-part taxon-name-part-type="genus">Ostrya</tp:taxon-name-part></tp:taxon-name></italic> (<tp:taxon-name><tp:taxon-name-part taxon-name-part-type="subfamily">Coryloideae</tp:taxon-name-part></tp:taxon-name>, <tp:taxon-name><tp:taxon-name-part taxon-name-part-type="family">Betulaceae</tp:taxon-name-part></tp:taxon-name>).</article-title><source>European Journal of Taxonomy</source><volume>375</volume>: <fpage>1</fpage>–<lpage>52</lpage>. <ext-link xlink:type="simple" ext-link-type="doi" xlink:href="10.5852/ejt.2017.375">https://doi.org/10.5852/ejt.2017.375</ext-link></mixed-citation></ref><ref id="B4"><mixed-citation xmlns:xlink="http://www.w3.org/1999/xlink" xlink:type="simple"><person-group><name name-style="western"><surname>Hu</surname><given-names>HH</given-names></name></person-group> (<year>1964</year>) <article-title>The materials on the monography of genus <italic><tp:taxon-name><tp:taxon-name-part taxon-name-part-type="genus">Carpinus</tp:taxon-name-part></tp:taxon-name></italic> L. of China.</article-title><source>Acta Phytataxonomica Sinica</source><volume>9</volume>(<issue>3</issue>): <fpage>281</fpage>–<lpage>298</lpage>.</mixed-citation></ref><ref id="B11"><mixed-citation xmlns:xlink="http://www.w3.org/1999/xlink" xlink:type="simple"><person-group><name name-style="western"><surname>Qi</surname><given-names>CJ</given-names></name></person-group> (<year>1981</year>) <article-title>Three new woody species from Hunan Province.</article-title><source>Journal of Nanjing Technological College of Forest Products</source><volume>3</volume>: <fpage>123</fpage>–<lpage>126</lpage>. <ext-link xlink:type="simple" ext-link-type="doi" xlink:href="10.1111/j.1475-1305.1981.tb00386.x">https://doi.org/10.1111/j.1475-1305.1981.tb00386.x</ext-link></mixed-citation></ref><ref id="B8"><mixed-citation xmlns:xlink="http://www.w3.org/1999/xlink" xlink:type="simple"><person-group><name name-style="western"><surname>Liang</surname><given-names>SB</given-names></name><name name-style="western"><surname>Zhao</surname><given-names>FZ</given-names></name></person-group> (<year>1991</year>) <article-title>A new species of <italic><tp:taxon-name><tp:taxon-name-part taxon-name-part-type="genus">Carpinus</tp:taxon-name-part></tp:taxon-name></italic> from Shandong.</article-title><source>Bulletin of Botanical Research</source><volume>11</volume>(<issue>2</issue>): <fpage>33</fpage>–<lpage>34</lpage>.</mixed-citation></ref><ref id="B6"><mixed-citation xmlns:xlink="http://www.w3.org/1999/xlink" xlink:type="simple"><person-group><name name-style="western"><surname>Li</surname><given-names>PC</given-names></name><name name-style="western"><surname>Skvortsov</surname><given-names>AK</given-names></name></person-group> (<year>1999</year>) <article-title><tp:taxon-name><tp:taxon-name-part taxon-name-part-type="family">Betulaceae</tp:taxon-name-part></tp:taxon-name>.</article-title> In: <person-group><name name-style="western"><surname>Wu</surname><given-names>C Y</given-names></name><name name-style="western"><surname>Raven</surname><given-names>PH</given-names></name></person-group> (<role>Eds</role>) <issue-title>Flora of China (Vol.</issue-title><source>4). Science Press, Beijing</source>, <fpage>86</fpage>–<lpage>313</lpage>.</mixed-citation></ref><ref id="B12"><mixed-citation xmlns:xlink="http://www.w3.org/1999/xlink" xlink:type="simple"><person-group><name name-style="western"><surname>Tong</surname><given-names>YH</given-names></name><name name-style="western"><surname>Pang</surname><given-names>KS</given-names></name><name name-style="western"><surname>Xia</surname><given-names>NH</given-names></name></person-group> (<year>2014</year>) <article-title><italic><tp:taxon-name><tp:taxon-name-part taxon-name-part-type="genus">Carpinus</tp:taxon-name-part> <tp:taxon-name-part taxon-name-part-type="species">insularis</tp:taxon-name-part></tp:taxon-name></italic> (<tp:taxon-name><tp:taxon-name-part taxon-name-part-type="family">Betulaceae</tp:taxon-name-part></tp:taxon-name>), A new species from Hong Kong, China.</article-title><source>Redai Yaredai Zhiwu Xuebao</source><volume>22</volume>(<issue>2</issue>): <fpage>121</fpage>–<lpage>124</lpage>.</mixed-citation></ref><ref id="B9"><mixed-citation xmlns:xlink="http://www.w3.org/1999/xlink" xlink:type="simple"><person-group><name name-style="western"><surname>Lu</surname><given-names>ZQ</given-names></name><name name-style="western"><surname>Liu</surname><given-names>SY</given-names></name><name name-style="western"><surname>Yang</surname><given-names>XY</given-names></name><name name-style="western"><surname>Liang</surname><given-names>QL</given-names></name><name name-style="western"><surname>Yang</surname><given-names>YZ</given-names></name><name name-style="western"><surname>Zhang</surname><given-names>D</given-names></name><name name-style="western"><surname>Milne</surname><given-names>R</given-names></name><name name-style="western"><surname>Liu</surname><given-names>JQ</given-names></name></person-group> (<year>2017</year>) <article-title><italic><tp:taxon-name><tp:taxon-name-part taxon-name-part-type="genus">Carpinus</tp:taxon-name-part> <tp:taxon-name-part taxon-name-part-type="species">langaoensis</tp:taxon-name-part></tp:taxon-name></italic> (<tp:taxon-name><tp:taxon-name-part taxon-name-part-type="family">Betulaceae</tp:taxon-name-part></tp:taxon-name>), a new hornbeam species from the Daba Mountains in Shaanxi, China.</article-title><source>Phytotaxa</source><volume>295</volume>(<issue>2</issue>): <fpage>185</fpage>–<lpage>193</lpage>. <ext-link xlink:type="simple" ext-link-type="doi" xlink:href="10.11646/phytotaxa.295.2.6">https://doi.org/10.11646/phytotaxa.295.2.6</ext-link></mixed-citation></ref><ref id="B10"><mixed-citation xmlns:xlink="http://www.w3.org/1999/xlink" xlink:type="simple"><person-group><name name-style="western"><surname>Lu</surname><given-names>ZQ</given-names></name><name name-style="western"><surname>Li</surname><given-names>Y</given-names></name><name name-style="western"><surname>Yang</surname><given-names>XY</given-names></name><name name-style="western"><surname>Liu</surname><given-names>JQ</given-names></name></person-group> (<year>2018</year>) <article-title><italic><tp:taxon-name><tp:taxon-name-part taxon-name-part-type="genus">Carpinus</tp:taxon-name-part> <tp:taxon-name-part taxon-name-part-type="species">tibetana</tp:taxon-name-part></tp:taxon-name></italic> (<tp:taxon-name><tp:taxon-name-part taxon-name-part-type="family">betulaceae</tp:taxon-name-part></tp:taxon-name>), a new species from southeast Tibet, China.</article-title><source>PhytoKeys</source><volume>98</volume>: <fpage>1</fpage>–<lpage>13</lpage>. <ext-link xlink:type="simple" ext-link-type="doi" xlink:href="10.3897/phytokeys.98.23639">https://doi.org/10.3897/phytokeys.98.23639</ext-link></mixed-citation></ref></ref-list></tp:taxon-treatment>
